# Supplementary material for: The Effects of Restricted Peripheral Field-of-View on Spatial Learning while Navigating
Source: PLoS One. 2016 Oct 19;11(10):e0163785. doi: 10.1371/journal.pone.0163785 (PMC5070841; doi:10.1371/journal.pone.0163785)
Supplement: S1 Appendix — (TXT) [file pone.0163785.s001.txt]

Barhorst-Cates et al. � Data Documentation for Journal Revision Submission 7-22-16

In the accompanying csv file:
Column A: Corresponding Experiment Number in the article 
	A2-A33: Experiment 1: Within-subjects comparison of narrow FOV (15) to wide (60)
	A34-A61: Experiment 2: Within-subjects comparison of narrow FOV (10) to wide (60)
	A62-A89: Experiment 3: Within-subjects comparison of narrow FOV (4) to wide (60)
	A90-A117: Experiment 4: Within-subjects comparison of blind to wide (60)
	A118-A145: Follow-up Experiment 1: Within-subjects comparison of blind to 4
Column B: Intended FOV for each experiment 
	Experiment 1: 15 degrees
	Experiment 2: 10 degrees
	Experiment 3: 4 degrees
	Experiment 4: blind 
	Follow-up 1: blind and 4 degrees
Column C: Participant number from data collection
Column D: Age in years
Column E: Self-reported gender
	0 is male
	1 is female
	Blank is undisclosed
Column F: Order in which participants completed the vision conditions
	Alternating vision condition for four paths, counterbalanced vision condition order
       1=Wide-Narrow-Wide-Narrow
       2=Narrow-Wide-Narrow-Wide
	For follow-up Experiment 1: 1= 4-blind-4-blind; 2= blind-4-blind-4
Column G: Pointing error for first path completed with wide FOV goggles (absolute pointing error for target location)
Column H: Pointing error for second path completed with wide FOV goggles
Column I: Pointing error for first path completed with narrow FOV goggles
Column J: Pointing error for second path completed with narrow FOV goggles
Column K: Reaction time (seconds) for first path completed with wide FOV goggles
Column L: Reaction time (seconds) for second path completed with wide FOV goggles
Column M: Reaction time (seconds) for first path completed with narrow FOV goggles
Column N: Reaction time (seconds) for second path completed with wide FOV goggles
Column O: Average reaction time for 4 stationary one-minute trials completed after each path (baseline measure of RT, not discussed in manuscript)
Column P: Average reaction time for both wide paths (average of two wide path RTs)
Column Q: Average reaction time for both narrow paths (average of two narrow path RTs)
Column R: Average pointing error for both wide paths (average of two wide path pointing errors)
Column S: Average pointing error for both narrow paths (average of two narrow path pointing errors)
Column T: Subjective Units of Distress rating for first path completed with wide FOV goggles 
	This variable is the average of three reports of SUDS taken at the end of the path (anxiety on average for the path, turning corners, encountering people)
Column U: Subjective Units of Distress rating for second path completed with wide FOV goggles 
Column V: Subjective Units of Distress rating for first path completed with narrow FOV goggles
Column W: Subjective Units of Distress rating for second path completed with narrow FOV goggles
Column X: Average SUDS for both wide paths (average of two wide path SUDs)
Column Y: Average SUDS for both narrow paths (average of two narrow path SUDS)
Column Z: Santa Barbara Sense of Direction questionnaire score 
	Hegarty M, Richardson AE, Montello DR, Lovelace K, Subbiah I. Development of a self-report measure of environmental spatial ability. Intelligence. 2002;30:425-47.
	A higher score on this questionnaire indicates a better sense of direction. 
Column AA: Memory Anxiety questionnaire score
	Davidson HA, Dixon RA, Hultsch DF. Memory anxiety and memory performance in adulthood. Applied Cognitive Psychology. 1991;5(5):423-33.
	A higher score on this quesitonnaire indicates more memory anxiety. 
Column AB: Results from aperture test to assess perceived FOV in the narrow FOV conditions
	Blank for blind study 
Column AC: Results from aperture test to assess perceived FOV in the wide FOV conditions
