# Supplementary material for: The Effects of Restricted Peripheral Field-of-View on Spatial Learning while Navigating
Source: PLoS One. 2016 Oct 19;11(10):e0163785. doi: 10.1371/journal.pone.0163785 (PMC5070841; doi:10.1371/journal.pone.0163785)
Supplement: S2 Appendix — (XLSX) [file pone.0163785.s002.xlsx]

## Sheet: Sheet1
Experiment	IntendedFOV	Participant	Age	Gender	VisOrder	Wide1Error	Wide2Error	Small1Error	Small2Error	Wide1RT	Wide2RT	Small1RT	Small2RT	StatRT	WideRT	SmallRT	WideError	SmallError	WideSUDS1	WideSUDS2	SmallSUDS1	SmallSUDS2	WideSUDS	SmallSUDS	SBSOD	Memanx	smallFOVdeg	wideFOVdeg
1	15	905	22	0	2	11.13	6.60667	15.71	9.18	0.4842	0.6117	0.5087	0.6188	0.513375	0.54795	0.56375	8.86833	12.445	6.66667	10	11.6667	15	8.33333	13.3333	76	30	17.6408	60.352
1	15	906	19	0	1	22.6233	26.7867	16.3833	25.1733	0.6739	0.7796	0.7797	0.7458	0.6585	0.72675	0.76275	24.705	20.7783	63.3333	53.3333	93.3333	60	58.3333	76.6667	81	34	18.1806	61.7536
1	15	907	20	1	2	17.7767	12.0267	20.6367	50.12	0.6132	0.5507	0.5652	0.5785	0.5022	0.58195	0.57185	14.9017	35.3783	36.6667	46.6667	43.3333	46.6667	41.6667	45	61	44	31.4173	82.6172
1	15	908	18	0	1	11.6367	31.7867	12.7967	24.94	0.6073	0.6734	0.6348	0.6986	0.5476	0.64035	0.6667	21.7117	18.8683	43.3333	46.6667	50	43.3333	45	46.6667	72	36	18.7541	66.777
1	15	909	37	0	2	12.6167	8.94	14.0433	15.0267	0.521	0.5514	0.5585	0.5376	0.489925	0.5362	0.54805	10.7783	14.535	10	10	16.6667	10	10	13.3333	77	23	17.1672	66.3309
1	15	910	21	1	1	10.03	23.36	16.95	6.60667	0.6573	0.7684	0.7775	0.7088	0.5741	0.71285	0.74315	16.695	11.7783	11.6667	10	17.6667	15	10.8333	16.3333	79	32	17.1319	59.6116
1	15	911	18	1	2	53.4433	40.74	17.71	42.36	0.5854	0.5529	0.6018	0.6027	0.466	0.56915	0.60225	47.0917	30.035	40	26.6667	41.6667	41.6667	33.3333	41.6667	59	42	19.3647	67.9929
1	15	912	20	1	1	42.3033	45.0267	61.93	29.94	0.6081	0.6545	0.6264	0.6244	0.57225	0.6313	0.6254	43.665	45.935	16.6667	10	23.3333	10	13.3333	16.6667	63	38	16.0714	63.215
1	15	913	21	1	2	21.95	42.74	25.6367	39.18	0.6211	0.6898	0.6673	0.6209	0.5577	0.65545	0.6441	32.345	32.4083	13.3333	23.3333	20	36.6667	18.3333	28.3333	51	40	31.4173	66.0365
1	15	914	22	1	1	55.3767	22.36	40.2833	86.6067	0.6696	0.7173	0.6727	0.6193	0.550825	0.69345	0.646	38.8683	63.445	53.3333	56.6667	86.6667	48.3333	55	67.5	76	37	21.9081	76.3659
1	15	915	21	1	2	8.59667	16.6067	25.71	10.0267	0.6229	0.5865	0.559	0.6	0.544975	0.6047	0.5795	12.6017	17.8683	13.3333	10	26.6667	30	11.6667	28.3333	70	36	17.4923	61.7536
1	15	916	21	0	1	27.6233	48.4533	26.95	20.06	0.7339	0.6289	0.6948	0.7081	0.614575	0.6814	0.70145	38.0383	23.505	30	10	13.3333	10	20	11.6667	62	36	22.9301	69.2483
1	15	917	20	1	2	67.2033	96.0733	46.6967	109.153	0.5743	0.5527	0.6769	0.6398	0.49635	0.5635	0.65835	81.6383	77.925	13.3333	10	16.6667	13.3333	11.6667	15	71	27	21.2393	67.8388
1	15	918	18	1	1	33.3633	14.9733	13.6167	7.84	0.6623	0.7253	0	0.6887	0.655625	0.6938	0.34435	24.1683	10.7283	51.6667	36.6667	66.6667	68.3333	44.1667	67.5	58	43	22.6812	73.6214
1	15	919	20	1	2	16.93	6.84	31.6967	10.0267	0.5802	0.5636	0.598	0.6629	0.5253	0.5719	0.63045	11.885	20.8617	13.3333	26.6667	50	30	20	40	84	31	18.7965	67.3801
1	15	920	21	1	1	32.3767	20.0267	31.95	12.0267	0.5421	0.5435	0.5543	0.5381	0.549775	0.5428	0.5462	26.2017	21.9883	13.3333	13.3333	30	50	13.3333	40	64	41	17.2743	63.7619
1	15	921	39	0	2	22.05	12.0267	19.0433	38.0267	0.5764	0.5765	0.5777	0.5875	0.49755	0.57645	0.5826	17.0383	28.535	0	0	10	10	0	10	70	43	16.3563	63.215
1	15	922	19	1	1	12.3767	20.12	40.2833	11.84	0.6184	0.6519	0.741	0.7285	0.59005	0.63515	0.73475	16.2483	26.0617	33.3333	26.6667	50	26.6667	30	38.3333	52	36	18.6282	66.3309
1	15	923	18	1	2	12.7767	34.36	18.3767	24.6933	0.5819	0.5616	0.5539	0.5135	0.506	0.57175	0.5337	23.5683	21.535	10	3.33333	13.3333	10	6.66667	11.6667	91	43	22.4981	70.8756
1	15	924	19	1	1	21.6233	14.3	16.3833	25.36	0.4669	0.5057	0.5107	0.5918	0.49805	0.4863	0.55125	17.9617	20.8717	13.3333	10	56.6667	56.6667	11.6667	56.6667	57	41	16.0714	78.689
1	15	925	19	0	2	4.44333	2.74	14.97	35.0267	0.5045	0.5465	0.5739	0.5822	0.48285	0.5255	0.57805	3.59167	24.9983	6.33333	0	13.3333	16.6667	3.16667	15	51	41	12.4517	59.4898
1	15	926	50	1	1	16.6233	33.4533	30.5367	46.0733	0.5099	0.4929	0.4441	0.5517	0.47965	0.5014	0.4979	25.0383	38.305	15	10	20	15	12.5	17.5	39	47	14.1046	73.2682
1	15	927	19	0	2	24.4633	18.5067	30.71	58.3067	0.6059	0.6246	0.65	0.6679	0.570125	0.61525	0.65895	21.485	44.5083	21.6667	20	31.6667	46.6667	20.8333	39.1667	53	37	11.8461	62.1461
1	15	928	19	1	1	37.3033	29.3	18.5967	12.9733	0.65	0.6679	0.6059	0.6246	0.570125	0.65895	0.61525	33.3017	15.785	1	0	4	0.333333	0.5	2.16667	89	21	14.8098	78.689
1	15	929	18	1	2	20.2833	13.5067	29.0433	20.12	0.5671	0.5813	0.5823	0.5809	0.505325	0.5742	0.5816	16.895	24.5817	23.3333	21.6667	30	36.6667	22.5	33.3333	74	39	12.565	65.8901
1	15	930	18	1	1	15.71	14.9733	67.2033	39.4067	0.6915	0.6893	0.7462	0.6711	0.56375	0.6904	0.70865	15.3417	53.305	10	3.33333	10	3.33333	6.66667	6.66667	57	50	16.0095	66.479
1	15	931	28	1	2	11.4033	18.2733	17.3767	11.64	0.5439	0.5598	0.5886	0.5907	0.47575	0.55185	0.58965	14.8383	14.5083	0	0	23.3333	10	0	16.6667	98	29	11.5487	55.3888
1	15	932	20	1	1	29.0433	32.3667	56.13	9.40667	0.6952	0.6999	0.7638	0.7171	0.564825	0.69755	0.74045	30.705	32.7683	30	20	70	43.3333	25	56.6667	46	39	12.8376	63.7619
1	15	933	21	1	2	10.2633	14.4067	23.3767	29.88	0.6035	0.6197	0.6089	0.5808	0.538375	0.6116	0.59485	12.335	26.6283	25	13.3333	40	53.3333	19.1667	46.6667	48	44	14.177	64.0385
1	15	934	27	1	1	60.71	30.8467	18.5967	31.6067	0.5251	0.5978	0.5622	0.5855	0.386775	0.56145	0.57385	45.7783	25.1017	13.3333	20	56.6667	36.6667	16.6667	46.6667	58	43	15.677	70.8092
1	15	935	18	1	2	63.5967	24.94	53.3767	45.7	0.564	0.567	0.567	0.5962	0.46795	0.5655	0.5816	44.2683	49.5383	45	33.3333	58.3333	48.3333	39.1667	53.3333	34	45	17.7917	77.7067
1	15	936	20	0	1	43.97	58.4533	19.4433	11.6067	0.4941	0.52	0.4727	0.5083	0.443675	0.50705	0.4905	51.2117	15.525	0	0	0	5	0	2.5	65	24	12.2672	73.6214
2	10	901b	18	1	2	14.4433	24.94	14.0433	26.6933	0.5392	0.5743	0.6045	0.6183	0.4781	0.55675	0.6114	19.6917	20.3683	21.6667	28.3333	33.3333	38.3333	25	35.8333	72	38	12.018	56.9204
2	10	902b	21	1	1	9.36333	18.36	4.46333	14.94	0.61	0.6757	0.6198	0.6818	0.580325	0.64285	0.6508	13.8617	9.70167	30	23.3333	76.6667	65	26.6667	70.8333	71	34	11.5358	63.8999
2	10	903b	19	1	2	10.11	4.94	11.9567	4.88	0.5461	0.5467	0.585	0.5844	0.4887	0.5464	0.5847	7.525	8.41833	45	66.6667	69	75.6667	55.8333	72.3333	83	48	10.2498	67.5324
2	10	904b	22	1	1	6.69667	35.3933	38.05	34.74	0.5864	0.6222	0.7181	0.6562	0.5047	0.6043	0.68715	21.045	36.395	55	45	80	56.6667	50	68.3333	68	28	9.72903	57.2632
2	10	905b	20	1	2	18.6167	15.36	26.71	23.7267	0.6181	0.5873	0.6497	0.7234	0.476	0.6027	0.68655	16.9883	25.2183	10	10	33.3333	16.6667	10	25	60	34	9.56696	60.855
2	10	906b	47	1	1	23.3767	89.4533	23.5967	51.6067	0.734	0.7134	0.6839	0.6529	0.55935	0.7237	0.6684	56.415	37.6017	26.6667	10	50	33.3333	18.3333	41.6667	62	33	10.6785	61.2372
2	10	907b	31	0	2	21.13	28.16	15.0433	25.3933	0.6136	0.6011	0.6054	0.5874	0.503175	0.60735	0.5964	24.645	20.2183	10	13.3333	30	20	11.6667	25	89	37	10.0262	63.215
2	10	908b	33	0	1	15.0433	26.12	45.5367	6.60667	0.612	0.5816	0.6046	0.6107	0.52455	0.5968	0.60765	20.5817	26.0717	8.33333	6.66667	20	20	7.5	20	71	23	10.436	57.4863
2	10	909b	23	0	2	12.7767	26.6067	19.0433	14.4533	0.521	0.5514	0.5585	0.5376	0.489925	0.5362	0.54805	19.6917	16.7483	13.3333	10	13.3333	13.3333	11.6667	13.3333	79	35	10.2498	64.3173
2	10	910b	23	1	1	48.97	16.12	41.93	8.27333	0.7569	0.8483	0.7959	0.8136	0.672175	0.8026	0.80475	32.545	25.1017	1.33333	9.66667	3	10	5.5	6.5	70	24	14.6115	84.5921
2	10	911b	25	1	2	14.4633	3.50667	16.6967	8.21333	0.6822	0.6189	0.6457	0.6296	0.5815	0.65055	0.63765	8.985	12.455	0	0	30	16.6667	0	23.3333	57	41	11.9555	74.1567
2	10	912b	21	1	1	27.3767	30.2733	13.87	16.6067	0.4976	0.5649	0.5403	0.5378	0.449575	0.53125	0.53905	28.825	15.2383	33.3333	20	23.3333	23.3333	26.6667	23.3333	60	49	12.5422	69.4081
2	10	913b	21	1	2	11.93	25.36	10.6367	33.7267	0.6493	0.7243	0.6485	0.6286	0.5668	0.6868	0.63855	18.645	22.1817	30	33.3333	66.6667	53.3333	31.6667	60	40	38	10.7786	70.3805
2	10	914b	19	1	1	7.62333	30.2733	16.93	22.74	0.5425	0.5908	0.6004	0.5927	0.488775	0.56665	0.59655	18.9483	19.835	43.3333	36.6667	50	43.3333	40	46.6667	40	32	11.2535	70.8756
2	10	915b	18	1	2	11.3833	16.6067	9.04333	17.06	0.6476	0.6116	0.7341	0.7285	0.57985	0.6296	0.7313	13.995	13.0517	20	13.3333	13.3333	15	16.6667	14.1667	81	38	10.8807	63.0796
2	10	916b	19	1	1	6.62333	32.7867	18.5967	14.94	0.5578	0.6269	0.6227	0.6131	0.48005	0.59235	0.6179	19.705	16.7683	16.6667	6.66667	36.6667	10	11.6667	23.3333	58	39	12.018	81.7636
2	10	917b	19	0	2	5.53667	7.74	43.3633	28.6067	0.5298	0.5639	0.5744	0.5592	0.4949	0.54685	0.5668	6.63833	35.985	33.3333	30	36.6667	46.6667	31.6667	41.6667	71	32	9.33372	62.1461
2	10	918b	26	0	1	5.95667	26.12	1.95	7.74	0.4969	0.5071	0.6033	0.5591	0.4904	0.502	0.5812	16.0383	4.845	13.3333	13.3333	26.6667	23.3333	13.3333	25	70	20	10.3421	60.7285
2	10	919b	19	0	2	14.7167	23.2733	31.71	22.06	0.5866	0.5454	0.5807	0.5847	0.48515	0.566	0.5827	18.995	26.885	6.66667	10	23.3333	26.6667	8.33333	25	71	31	9.81213	54.5472
2	10	920b	22	1	2	23.5967	9.94	20.71	27.7867	0.7525	0.7293	0.7571	0.7493	0.615575	0.7409	0.7532	16.7683	24.2483	31.6667	16.6667	26.6667	30	24.1667	28.3333	42	37	10.3889	61.7536
2	10	921b	19	0	2	9.46333	16.0733	24.0433	21.12	0.5855	0.6424	0.6739	0.685	0.488475	0.61395	0.67945	12.7683	22.5817	20	16.6667	26.6667	20	18.3333	23.3333	73	38	9.3718	58.0626
2	10	922b	20	0	1	8.37667	22.88	12.7967	10.1733	0.7516	0.6638	0.7107	0.6819	0.57715	0.7077	0.6963	15.6283	11.485	10	10	20	10	10	15	62	35	12.2745	66.479
2	10	923b	21	1	1	23.3033	15.2733	11.13	28.5067	0.6227	0.5994	0.6381	0.6218	0.491075	0.61105	0.62995	19.2883	19.8183	33.3333	23.3333	45	45	28.3333	45	68	34	11.9555	67.9929
2	10	924b	21	0	1	17.3767	19.4533	24.4633	16.6067	0.5677	0.653	0.7179	0.6226	0.5081	0.61035	0.67025	18.415	20.535	6.66667	3.33333	20	10	5	15	62	34	12.8217	65.0238
2	10	925b	24	0	2	16.95	33.16	31.71	41.94	0.6762	0.6596	0.7059	0.7099	0.536225	0.6679	0.7079	25.055	36.825	0	10	33.3333	23.3333	5	28.3333	68	32	11.0374	73.2682
2	10	926b	22	1	1	10.71	24.5467	15.2633	18.2733	0.6133	0.6857	0.6655	0.6491	0.47765	0.6495	0.6573	17.6283	16.7683	28.3333	25	55	61.6667	26.6667	58.3333	44	42	13.9904	96.7943
2	10	927b	26	1	2	10.2833	16.6067	12.3767	23.6067	0.5683	0.5222	0.557	0.5756	0.516625	0.54525	0.5663	13.445	17.9917	16.6667	11.6667	30	36.6667	14.1667	33.3333	85	21	10.6291	68.1476
2	10	928b	23	0	1	30.71	29.4533	23.5967	11.6067	0.6113	0.6489	0.6421	0.6448	0.519775	0.6301	0.64345	30.0817	17.6017	10	10	25	66.6667	10	45.8333	68	34	11.4212	70.8756
3	4	1101	18	1	2	27.2233	16.6067	11.6367	30.3933	0.842	0.6612	0.7017	0.6411	0.5751	0.7516	0.6714	21.915	21.015	13.3333	43.3333	40	43.3333	28.3333	41.6667	71	39	5.1583	64.7396
3	4	1102	29	1	1	8.30333	31.94	38.89	11.84	0.6125	0.6342	0.6672	0.6509	0.5344	0.62335	0.65905	20.1217	25.365	53.3333	53.3333	73.3333	73.3333	53.3333	73.3333	45	28	5.37594	63.8999
3	4	1103	33	1	2	42.2233	23.9267	71.0433	107.06	0.5666	0.6052	0.6255	0.5884	0.55945	0.5859	0.60695	33.075	89.0517	0	6.66667	36.6667	46.6667	3.33333	41.6667	85	24	4.21103	61.884
3	4	1104	22	1	1	15.03	23.7267	23.05	41.6067	0.6423	0.6466	0.7263	0.6622	0.531075	0.64445	0.69425	19.3783	32.3283	13.3333	23.3333	63.3333	36.6667	18.3333	50	66	35	4.15005	59.7338
3	4	1105	19		2	21.93	23.2733	35.6367	19.4533	0.563	0.6003	0.5738	0.565	0.509625	0.58165	0.5694	22.6017	27.545	30	13.3333	53.3333	43.3333	21.6667	48.3333	83	31	5.00082	64.7396
3	4	1106	20	1	1	26.71	16.12	16.3833	29.94	0.5841	0.5349	0.6125	0.5876	0.485	0.5595	0.60005	21.415	23.1617	13.3333	10	23.3333	20	11.6667	21.6667	76	32	3.52478	72.0547
3	4	1107	27	1	2	20.5367	14.4067	26.6233	37.2133	0.547	0.5307	0.5806	0.6054	0.49205	0.53885	0.593	17.4717	31.9183	30	30	46.6667	66.6667	30	56.6667	65	46	4.23436	65.7443
3	4	1108	22	1	1	9.04333	27.7867	23.5967	16.6067	0.6047	0.5575	0.6044	0.6068	0.492625	0.5811	0.6056	18.415	20.1017	10	0	46.6667	53.3333	5	50	55	38	3.97728	57.2587
3	4	1109	18	0	2	16.3833	39.94	34.0433	14.4533	0.648	0.6186	0.7332	0.6666	0.5713	0.6333	0.6999	28.1617	24.2483	16.6667	13.3333	20	10	15	15	64	31	4.14255	54.6511
3	4	1110	20	1	1	22.6233	19.7267	34.4633	35.36	0.5014	0.5273	0.509	0.5377	0.460825	0.51435	0.52335	21.175	34.9117	13.3333	13.3333	20	16.6667	13.3333	18.3333	43	34	4.65563	63.0796
3	4	1111	22	0	2	24.4633	41.26	15.71	22.7867	0.6175	0.6377	0.6461	0.7201	0.546225	0.6276	0.6831	32.8617	19.2483	22.3333	10.3333	29.3333	31.6667	16.3333	30.5	81	46	4.50915	60.4771
3	4	1112	22	0	1	12.3767	23.6067	4.46333	4.40667	0.6432	0.6533	0.7819	0.7185	0.6758	0.64825	0.7502	17.9917	4.435	3.33333	0	13.3333	0	1.66667	6.66667	91	38	4.81194	70.5448
3	4	1113	18	0	2	16.3833	26.6067	11.6967	11.94	0.74	0.7651	0.6703	0.784	0.639	0.75255	0.72715	21.495	11.8183	6.66667	0	20	10	3.33333	15	60	30	4.86296	67.3801
3	4	1114	19	1	1	7.62333	23.7267	38.6167	19.0733	0.5034	0.5656	0.5756	0.559	0.4713	0.5345	0.5673	15.675	28.845	40	16.6667	63.3333	53.3333	28.3333	58.3333	43	40	4.6368	64.1776
3	4	1115	33	0	2	21.95	13.0267	10.6367	66.2133	0.6272	0.6543	0.5916	0.6177	0.528875	0.64075	0.60465	17.4883	38.425	12.6667	10	30	33.3333	11.3333	31.6667	59	38	4.13508	61.4944
3	4	1116	23	0	1	10.71	17.7867	26.93	35.36	0.5762	0.5783	0.5523	0.6817	0.5502	0.57725	0.617	14.2483	31.145	33.3333	31.6667	65	43.3333	32.5	54.1667	68	34	4.27382	96.2443
3	4	1117	21	0	2	20.1833	19.94	17.3767	27.06	0.5992	0.5387	0.5836	0.6379	0.514175	0.56895	0.61075	20.0617	22.2183	6.66667	5	34.6667	25	5.83333	29.8333	70	39	4.32216	66.1834
3	4	1118	29	0	1	20.0433	22.06	24.4633	49.94	0.5977	0.7323	0.7525	0.7289	0.6288	0.665	0.7407	21.0517	37.2017	40	23.3333	51.6667	56.6667	31.6667	54.1667	47	43	4.56299	68.303
3	4	1119	20	0	2	4.54333	28.2733	11.71	14.4533	0.7687	0.7142	0.6874	0.7588	0.564675	0.74145	0.7231	16.4083	13.0817	23.3333	13.3333	53.3333	23.3333	18.3333	38.3333	68	36	6.0574	73.9775
3	4	1120	31	0	1	10.6367	19.5467	52.1033	36.7267	0.5454	0.5901	0.6474	0.6202	0.50305	0.56775	0.6338	15.0917	44.415	0	0	10	0	0	5	97	20	3.85684	64.1776
3	4	1121	19	1	2	15.1833	22.26	15.71	16.94	0.8384	0.8336	0.7839	0.83	0.73	0.836	0.80695	18.7217	16.325	23.3333	20	23.3333	30	21.6667	26.6667	76	32	4.30593	65.8901
3	4	1122	22	1	1	17.3767	6.12	16.4833	33.2733	0.546	0.5985	0.5426	0.6369	0.463575	0.57225	0.58975	11.7483	24.8783	30	18.3333	40	26.6667	24.1667	33.3333	39	37	4.81194	74.3366
3	4	1123	24	1	2	44.5433	29.94	21.6367	86.2133	0.6728	0.6141	0.6814	0.6742	0.561667	0.64345	0.6778	37.2417	53.925	10	0	73.3333	63.3333	5	68.3333	72	38	4.27382	71.8842
3	4	1124	27	1	1	19.97	28.7267	29.8167	16.6067	0.6496	0.6783	0.6733	0.6174	0.55075	0.66395	0.64535	24.3483	23.2117	23.3333	20	66.6667	53.3333	21.6667	60	91	37	3.97728	73.9775
3	4	1125	18	1	2	31.5033	24.94	67.3767	88.88	0.6411	0.6087	0.5764	0.622	0.553775	0.6249	0.5992	28.2217	78.1283	13.3333	16.6667	80	83.3333	15	81.6667	72	38	6.20485	86.6447
3	4	1126	19	1	1	24.0433	17.7867	31.83	31.6067	0.4893	0.5036	0.5519	0.4948	0.46705	0.49645	0.52335	20.915	31.7183	11.6667	13.6667	25	25	12.6667	25	37	33	4.5996	73.6214
3	4	1127	26	0	2	11.21	42.74	11.71	12.7867	0.5477	0.5156	0.6393	0.5376	0.477725	0.53165	0.58845	26.975	12.2483	20	20	40	40	20	40	68	35	5.35085	80.5102
3	4	1128	22	1	1	14.97	64.4533	40.1633	47.74	0.6745	0.6882	0.6977	0.648	0.5838	0.68135	0.67285	39.7117	43.9517	26.6667	16.6667	56.6667	63.3333	21.6667	60	55	34	4.92563	81.1329
4	0	1001	21	1	1	8.37667	31.94	53.6167	19.94	0.5094	0.5565	0.5683	0.5094	0.485975	0.53295	0.53885	20.1583	36.7783	16.6667	26.6667	65	28.3333	21.6667	46.6667	75	41	N/A	65.0238
4	0	1002	20	1	2	28.2633	18.2733	22.3767	36.2133	0.868	0.689	0.75	0.8254	0.5472	0.7785	0.7877	23.2683	29.295	43.3333	40	73.3333	63.3333	41.6667	68.3333	32	42	N/A	62.4103
4	0	1003	21	0	1	40.71	52.06	30.2633	16.0733	0.5454	0.5385	0.577	0.5704	0.488175	0.54195	0.5737	46.385	23.1683	33.3333	16.6667	63.3333	80	25	71.6667	63	36	N/A	57.6007
4	0	1004	22	1	2	41.4033	61.3067	76.6967	61.2733	0.5397	0.5456	0.5643	0.5851	0.530225	0.54265	0.5747	51.355	68.985	3.33333	3.33333	36.6667	33.3333	3.33333	35	78	42	N/A	90.4961
4	0	1005	19	1	1	25.0433	17.06	30.2633	41.4933	0.4853	0.4773	0.5284	0.484	0.501425	0.4813	0.5062	21.0517	35.8783	50	26.6667	63.3333	66.6667	38.3333	65	31	47	N/A	69.0892
4	0	1006	21	1	2	11.95	9.94	29.29	24.4533	0.6653	0.732	0.6134	0.705	0.58715	0.69865	0.6592	10.945	26.8717	6.66667	6.66667	30	30	6.66667	30	64	29	N/A	91.7551
4	0	1007	23	0	1	12.3767	33.6067	7.79667	3.50667	0.6139	0.6171	0.7786	0.7999	0.55295	0.6155	0.78925	22.9917	5.65167	23.3333	16.6667	50	23.3333	20	36.6667	61	37	N/A	70.5448
4	0	1008	20	1	2	10.2833	31.6067	13.3767	36.94	0.5094	0.6112	0.5177	0.5109	0.469375	0.5603	0.5143	20.945	25.1583	26.6667	36.6667	50	66.6667	31.6667	58.3333	61	39	N/A	62.6765
4	0	1009	23	0	1	28.97	19.4533	25.5367	14.94	0.5879	0.6012	0.6952	0.5988	0.499125	0.59455	0.647	24.2117	20.2383	13.3333	3.33333	20	3.33333	8.33333	11.6667	53	36	N/A	63.5421
4	0	1010	19	1	2	15.5567	23.9267	66.6233	34.3933	0.5432	0.556	0.5748	0.5953	0.543933	0.5496	0.58505	19.7417	50.5083	13.3333	23.3333	36.6667	83.3333	18.3333	60	56	44	N/A	66.777
4	0	1011	49	1	1	48.97	51.12	39.7367	76.0733	0.5363	0.6191	0.5383	0.55	0.504525	0.5777	0.54415	50.045	57.905	50	100	76.6667	100	75	88.3333	64	27	N/A	88.5372
4	0	1012	22	1	2	28.89	59.4067	86.03	90.2733	0.5469	0.5304	0.5621	0.5567	0.525325	0.53865	0.5594	44.1483	88.1517	6.66667	0	60	56.6667	3.33333	58.3333	37	30	N/A	62.5431
4	0	1013	22	1	1	101.403	24.4067	21.6367	28.6067	0.6835	0.5935	0.5518	0.571	0.50005	0.6385	0.5614	62.905	25.1217	43.3333	26.6667	26.6667	23.3333	35	25	79	30	N/A	78.689
4	0	1014	20	0	2	6.13	10.1733	20.0433	52.7867	0.5556	0.5746	0.7162	0.6682	0.576225	0.5651	0.6922	8.15167	36.415	13.3333	13.3333	70	76.6667	13.3333	73.3333	84	42	N/A	59.4898
4	0	1015	20	0	1	14.0433	19.4533	43.6167	14.94	0.5793	0.5754	0.6482	0.6087	0.5663	0.57735	0.62845	16.7483	29.2783	13.3333	10	50	40	11.6667	45	78	27	N/A	79.4898
4	0	1016	22	1	2	6.93	11.84	10.0433	27.88	0.7522	0.6677	0.6022	0.7044	0.54375	0.70995	0.6533	9.385	18.9617	16.6667	10	40	36.6667	13.3333	38.3333	95	29	N/A	64.0385
4	0	1017	19	0	1	15.9567	40.2733	60.2833	41.6067	0.55	0.5007	0.5594	0.4976	0.4475	0.52535	0.5285	28.115	50.945	10	10	63.3333	43.3333	10	53.3333	62	37	N/A	67.8388
4	0	1018	34	1	2	15.2833	31.6067	8.97	64.4533	0.6923	0.6481	0.816	0.8025	0.537175	0.6702	0.80925	23.445	36.7117	10	13.3333	30	31.6667	11.6667	30.8333	86	42	N/A	79.2883
4	0	1019	19	1	1	31.71	62.7867	62.7967	74.94	0.5496	0.6023	0.6477	0.6007	0.529833	0.57595	0.6242	47.2483	68.8683	10	10	10	10	10	10	55	30	N/A	63.8999
4	0	1020	20	1	2	18.07	49.94	10.6967	22.3933	0.7747	0.6975	0.7094	0.7724	0.599875	0.7361	0.7409	34.005	16.545	20	13.3333	76.6667	86.6667	16.6667	81.6667	47	42	N/A	66.777
4	0	1021	18	1	1	20.0433	22.7867	83.5967	29.94	0.5704	0.559	0.6052	0.5652	0.4892	0.5647	0.5852	21.415	56.7683	23.3333	26.6667	73.3333	63.3333	25	68.3333	44	32	N/A	76.1775
4	0	1022	23	0	2	14.4633	16.84	24.9567	54.5467	0.5814	0.5478	0.5643	0.598	0.522025	0.5646	0.58115	15.6517	39.7517	8.33333	10	18.3333	8.33333	9.16667	13.3333	65	28	N/A	69.8913
4	0	1023	22	0	1	24.0433	23.7267	45.2833	51.7267	0.669	0.7058	0.6734	0.6374	0.53065	0.6874	0.6554	23.885	48.505	16.6667	6.66667	76.6667	73.3333	11.6667	75	72	30	N/A	57.1455
4	0	1024	23	0	2	7.79667	19.94	16.6367	31.94	0.6004	0.6028	0.6423	0.6404	0.52365	0.6016	0.64135	13.8683	24.2883	6.66667	10	36.6667	50	8.33333	43.3333	89	32	N/A	60.9819
4	0	1025	23	1	1	15.71	36.12	83.89	69.4067	0.6634	0.678	0.6564	0.5956	0.5636	0.6707	0.626	25.915	76.6483	40	16.6667	50	43.3333	28.3333	46.6667	34	38	N/A	61.2372
4	0	1026	31	1	2	30.2833	9.94	5.63667	9.54667	0.5977	0.5628	0.6266	0.6324	0.508775	0.58025	0.6295	20.1117	7.59167	20	20	43.3333	46.6667	20	45	71	46	N/A	58.4135
4	0	1027	22	1	1	15.0433	19.4533	81.93	71.0733	0.5406	0.5343	0.5385	0.5493	0.4698	0.53745	0.5439	17.2483	76.5017	15	15	51.6667	53.3333	15	52.5	86	34	N/A	51.0365
4	0	1028	31	1	2	18.5967	13.9267	14.9567	38.6067	0.5138	0.5011	0.5419	0.5133	0.4661	0.50745	0.5276	16.2617	26.7817	6.66667	3.33333	36.6667	53.3333	5	45	86	49	N/A	63.6244
Followup1	4 vs. blind	1301	21	0	1	35.0433	32.7867	24.5433	9.94	0.6421	0.7011	0.7365	0.6551	0.5353	0.6716	0.6958	33.915	17.2417	16.6667	15	30	10	15.833	20	78	33	4.6651	N/A
Followup1	4 vs. blind	1302	19	0	2	16.83	52.9733	65.03	57.88	0.6198	0.609	0.5617	0.5759	0.4956	0.6144	0.5688	34.9017	61.455	5	8.3333	3.3333	8.3333	6.667	5.8333	80	32	4.5996	N/A
Followup1	4 vs. blind	1303	24	1	1	38.97	42.7867	31.85	73.3933	0.5404	0.5706	0.5786	0.5854	0.4591	0.5555	0.582	40.8783	52.6217	46.6667	26.6667	60	26.6667	36.667	43.3333	45	41	5.505	N/A
Followup1	4 vs. blind	1304	19	1	2	41.83	23.2733	41.6967	37.06	0.7257	0.5989	0.6111	0.8382	0.5383	0.6623	0.7247	32.5517	39.3783	18.3333	13	21.6667	31.6667	15.667	26.6667	45	37	4.9362	N/A
Followup1	4 vs. blind	1305	24	1	1	27.6233	24.5467	127.123	71.84	0.8278	0.7153	0.7265	0.6267	0.5278	0.7716	0.6766	26.085	99.4817	33.3333	56.6667	43.3333	63.3333	45	53.3333	74	19	4.8527	N/A
Followup1	4 vs. blind	1306	21	1	2	11.83	30.36	18.3767	46.12	0.6197	0.5708	0.6184	0.6191	0.48	0.5953	0.6188	21.095	32.2483	46.6667	30	30	26.6667	38.333	28.3333	67	36	4.2422	N/A
Followup1	4 vs. blind	1307	20	1	1	66.3767	52.7867	29.4567	4.94	0.6111	0.7016	0.5502	0.6404	0.5399	0.6564	0.5953	59.5817	17.1983	58.3333	45	81.6667	45	51.667	63.3333	55	45	5.3509	N/A
Followup1	4 vs. blind	1308	25	1	2	72.1033	31.6067	47.3767	31.12	0.6454	0.5669	0.5969	0.5471	0.5346	0.6062	0.572	51.855	39.2483	33.3333	36.6667	50	40	35	45	60	36	4.5812	N/A
Followup1	4 vs. blind	1309	25	0	1	18.3633	41.94	90.4367	39.94	0.6556	0.5842	0.626	0.6524	0.4902	0.6199	0.6392	30.1517	65.1883	15	13.3333	16.6667	16.6667	14.167	16.6667	50	36	5.0008	N/A
Followup1	4 vs. blind	1310	18	0	2	15.1633	12.74	22.3767	38.6067	0.6441	0.6236	0.5633	0.5615	0.5224	0.6339	0.5624	13.9517	30.4917	23.3333	23.3333	33.3333	53.3333	23.333	43.3333	75	32	4.474	N/A
Followup1	4 vs. blind	1311	25	0	1	52.3767	53.88	29.5433	26.6067	0.6529	0.7322	0.6831	0.6333	0.525	0.6926	0.6582	53.1283	28.075	33.3333	70	70	63.3333	51.667	66.6667	52	39	5.1816	N/A
Followup1	4 vs. blind	1312	19	1	2	39.5433	34.94	69.0433	77.88	0.921	0.865	0.8432	0.9333	0.7523	0.893	0.8883	37.2417	73.4617	23.3333	23.3333	23.3333	26.6667	23.333	25	60	28	4.8119	N/A
Followup1	4 vs. blind	1313	21	1	1	23.3767	69.5467	12.8967	48.2733	0.6922	0.6658	0.6865	0.6408	0.5182	0.679	0.6637	46.4617	30.585	18.3333	20	60	58.3333	19.167	59.1667	43	40	6.7329	N/A
Followup1	4 vs. blind	1314	18	1	2	32.8967	44.94	133.377	53.6067	0.65	0.6619	0.6573	0.6111	0.5113	0.656	0.6342	38.9183	93.4917	10	10	20	23.3333	10	21.6667	64	40	6.0574	N/A
Followup1	4 vs. blind	1315	18	0	1	5.6367	27.06	18.5167	11.84	0.5984	0.6504	0.5762	0.6011	0.547	0.6244	0.5887	16.3483	15.1783	23.3333	33.3333	26.6667	16.6667	28.333	21.6667	60	42	4.6181	N/A
Followup1	4 vs. blind	1316	21	1	2	103.497	44.94	108.97	62.7867	0.7533	0.5852	0.6244	0.7194	0.4794	0.6693	0.6719	74.2183	85.8783	26.6667	26.6667	41.6667	40	26.667	40.8333	43	43	5.277	N/A
Followup1	4 vs. blind	1317	19	1	1	25.0433	51.3933	40.1833	34.4067	0.64	0.7112	0.7893	0.6837	0.6239	0.6756	0.7365	38.2183	37.295	40	26.6667	40	26.6667	33.333	33.3333	68	37	5.0448	N/A
Followup1	4 vs. blind	1318	31	0	2	13.79	34.64	9.0433	71.94	0.6244	0.5912	0.6014	0.6075	0.5149	0.6078	0.6045	24.215	40.4917	26.6667	20	16.6667	20	23.333	18.3333	85	37	4.1651	N/A
Followup1	4 vs. blind	1319	27	0	1	16.71	37.7867	23.79	15.5933	0.694	0.7471	0.7112	0.6975	0.5612	0.7206	0.7044	27.2483	19.6917	46.6667	61.6667	70	50	54.167	60	72	36	4.2266	N/A
Followup1	4 vs. blind	1320	22	0	2	26.21	28.16	21.6367	31.2133	0.5511	0.628	0.6375	0.6333	0.5732	0.5896	0.6354	27.185	26.425	40	15	18.3333	23.3333	27.5	20.8333	55	31	3.883	N/A
Followup1	4 vs. blind	1321	22	1	1	34.0433	79.4533	32.8967	6.84	0.5481	0.5761	0.5554	0.5336	0.5199	0.5621	0.5445	56.7483	19.8683	6.6667	6.6667	10	0	6.667	5	82	34	3.9842	N/A
Followup1	4 vs. blind	1322	32	1	2	65.1833	27.74	49.9567	22.06	0.6112	0.6162	0.5911	0.6429	0.5443	0.6137	0.617	46.4617	36.0083	10	6.6667	30	20	8.333	25	60	39	4.6462	N/A
Followup1	4 vs. blind	1323	23	0	1	18.3767	29.4533	24.5633	18.2733	0.569	0.6658	0.6465	0.6553	0.5126	0.6174	0.6509	23.915	21.4183	23.3333	26.6667	33.3333	30	25	31.6667	74	32	4.1651	N/A
Followup1	4 vs. blind	1324	23	1	2	29.5433	23.2733	30.6367	52.2133	0.73	0.8481	0.8799	0.8317	0.6876	0.7891	0.8558	26.4083	41.425	43.3333	36.6667	63.3333	33.3333	40	48.3333	57	38	9.0044	N/A
Followup1	4 vs. blind	1325	19	0	1	75.71	27.06	21.85	31.6067	0.6495	0.6879	0.7552	0.6774	0.5885	0.6687	0.7163	51.385	26.7283	16.6667	26.6667	33.3333	30	21.667	31.6667	45	38	6.0896	N/A
Followup1	4 vs. blind	1326	19	0	2	20.1633	34.4067	18.29	9.5467	0.6251	0.6402	0.6348	0.5755	0.5135	0.6327	0.6052	27.285	13.9183	56.6667	16.6667	66.6667	33.3333	36.667	50	72	30	4.5812	N/A
Followup1	4 vs. blind	1327	19	0	1	4.97	31.12	59.8167	21.6067	0.612	0.7166	0.7016	0.5918	0.5609	0.6643	0.6467	18.045	40.7117	23.3333	30	46.6667	60	26.667	53.3333	73	34	4.8527	N/A
Followup1	4 vs. blind	1328	19	1	2	76.23	18.9267	40.71	22.7867	0.6116	0.6305	0.6375	0.6816	0.549	0.6211	0.6596	47.5783	31.7483	20	13.3333	36.6667	26.6667	16.667	31.6667	81	31	4.6556	N/A
